# Supplementary material for: iSuRe-Cre is a genetic tool to reliably induce and report Cre-dependent genetic modifications
Source: Nat Commun. 2019 May 22;10:2262. doi: 10.1038/s41467-019-10239-4 (PMC6531465; doi:10.1038/s41467-019-10239-4)
Supplement: Supplementary file 3 — Source Data [file 41467_2019_10239_MOESM3_ESM.xlsx]

## Sheet: Fig. 1b
Relative mRNA expression in ECs
		Tie2	Cdh5	Rosa26-YFP	CAG-EGFP
		1	4.5	3.9	47
		1	6.5	4.5	54
		1	5.8	5.5	43

## Sheet: Fig. 3c
Uninduced recombination
Frequency of Tomato+ cells (%)		Tg-iSuRe-Cre	Gt-Rosa26-iSuRe-Cre
		0.2	100
		0	99.9
		0	99.9
		0	99.8
		0.1
		0

## Sheet: Fig. 3f
	Cell Frequency in Retinas with low Recombination						Cell Frequency in Retinas with high Recombination
	Tomato Only	Tomato/YFP	YFP only	Not recombined			Tomato Only	Tomato/YFP	YFP only	Not recombined
	0	9	14	77			0	77	20	3
	0	19	12	69			0	69	25	6
	0	8	7	85			0	85	12	3
	0	23	9	68			0	68	24	8
	0	13	8	79			0	79	19	2
	0	2	6	92			0	92	7	1
	0	4	13	83			0	83	14	3
	0	7	8	85			0	85	12	3

## Sheet: Fig. 3i
	Frequency of cells with
	iChr2-Mosaic reporter labeling (%)
		Tomato+	YFP+
		100	22

## Sheet: Fig. 4c
Total ERG+ cells per field
		Kdr fl/fl	Kdr fl/fl
		Cdh5-CreERT2	Cdh5-CreERT2 + iSuRe
		2445	716
		2750	1183
		2340	184
		2309	759
		2250	543
		2140	577
		1092	604
		1250	428
		1500	709
		684	550
		750	795
		590	798
		920	1544
		1050	542
		1750	773
		1635	2271
		1450	1825
		1715	1350
		1560	1005
		1855	2005
			130
			108
			33
			23

## Sheet: Fig. 4d
	Total Erg	Total Erg+/Tomato-
	716	281
	1183	921
	184	58
	759	384
	543	248
	577	264
	604	265
	428	243
	709	325
	550	265
	795	464
	798	394
	1544	1081
	542	327
	773	421
	2271	2242
	1825	1445
	1350	1005
	1005	855
	2005	1998
	33	4
	23	1
	130	13
	108	27

## Sheet: Fig. 4f
		Total Erg	% Reporter Expression
	YFP+	1322	86.0061
		1541	84.5555
		1331	86.7769
		1551	86.2669
		1291	83.5786
		1384	83.815
		1590	82.8931
		1564	81.9054
		1134	92.8571
		997	86.5597
		826	86.0775
		808	93.3168
		875	92.4571
		757	91.2814
		855	91.6959
		957	91.3271
		1035	93.43
		858	95.5711
		1003	94.1176
		771	94.8119
		1025	93.0732
		926	95.4644
		1474	85.8209
		2015	66.2531
		1641	76.2949
		1397	82.7487
		1441	68.8411
		1128	82.6241
		1856	81.5733
		2130	43.662
		1940	38.1443
		2234	7.96777
		1996	24.8497
		1756	43.8497
	iSuRe-Cre+	716	60.7542
		1183	22.1471
		184	68.4783
		759	49.4071
		543	54.3278
		33	87.8788
		23	95.6522
		577	54.2461
		604	56.1258
		428	43.2243
		709	54.1608
		550	51.8182
		795	41.6352
		798	50.6266
		1544	29.987
		542	39.6679
		773	45.5369
		130	90
		108	75
		2271	1.27697
		1825	20.8219
		1350	25.5556
		1005	35
		2005	0.35

## Sheet: Fig. 4g
Kdr mRNA levels from FACS sorted liver ECs
% KDR mRNA expression		YFP- Tomato-	YFP+	Tomato+
		100	64.5493	11.6127
		100	63.9371	8.8511
		100	51.2904	1.96297
		100	46.2068	4.7767
		100	75.6769	7.83221
% KDR Immunostaining
		YFP- Tomato-	YFP+	Tomato+
		82	40.5629	2.85714
		81	40.0753	9.06477
		67	32.5788	8.52018

## Sheet: Fig. 4k
Epas1 mRNA relative expression (% )
		Control	YFP+	Tomato+
		100	2.54996	0.054521
		100	16.3169	0.134684
		100	1.99132	0.120966
		100	4.89564	3.14065

## Sheet: Fig. 5c
% ERG+ cells with indicated signal
		Dll4 flox/flox Kdr flox/flox		Dll4 flox/flox Kdr flox/flox Cdh5+ iSure+		Dll4 flox/flox Kdr flox/flox Cdh5+ iSure+
		Wt Kdr+	Wt Dll4+	Tomato - Kdr+	Tomato - Dll4+	Tomato + Kdr+	Tomato + Dll4+
		84	55	69	0.8	0.74	0.6
		82	49	68	0	2.63	0
		65	63	62	0	0.84	0
		87	49	62	0	0.69	0.8
		84	49	65	0.7	1	0
		80	53	66	0	1.83	0

[truncated: 19 more sheets: Fig. 6a, Fig. 6b, Fig. 6d, Fig. 6e, Fig. 7 h, Fig. 7i, Fig.  7j, Sup Fig 1i, Sup Fig 2a, Sup Fig 2b, Sup Fig 2c, Sup Fig 3b, WB uncropped Fig. 7a, WB Uncropped Fig. 7b, WB uncropped Fig. 7c, WB Uncropped 7d, WB Uncropped 7e, WB Uncropped 7f, WB Uncropped 7g]
